# Supplementary material for: Standard screening methods underreport AAV-mediated transduction and gene editing
Source: Nat Commun. 2019 Jul 30;10:3415. doi: 10.1038/s41467-019-11321-7 (PMC6667494; doi:10.1038/s41467-019-11321-7)
Supplement: Supplementary file 3 — Source Data File [file 41467_2019_11321_MOESM3_ESM.xlsx]

## Sheet: Figure 2b
Fig. 2 | Ai14 mice improve the sensitivity for liver AAV transduction.
b, Quantification of hepatocyte transduction in C57BL/6J and Ai14 at indicated doses.
image	GFP+ hep	total hep	%GFP+	avg %GFP+ per section	avg GFP+ per mouse
B_A_1_1	3	100	0.03	0.0418237	0.0411
B_A_1_2	4	69	0.057971
B_A_1_3	3	80	0.0375
B_A_2_1	4	72	0.0555556	0.038827
B_A_2_2	2	59	0.0338983
B_A_2_3	2	74	0.027027
B_A_3_1	2	80	0.025	0.0427183
							Blinded mouse ID	Actual mouse ID	Dose group (vg/mouse)	%GFP per mouse	%GFP per dose group	std dev	N
B_A_3_2	5	66	0.0757576				A	6	10000000000	4.11	3.7	0.579828	2
B_A_3_3	2	73	0.0273973				B	8	10000000000	3.29
B_B_1_1	1	63	0.015873	0.0385036	0.0329		C	2	100000000000	25.99	22.3467	4.56929	3
B_B_1_2	4	69	0.057971				D	3	100000000000	23.83
B_B_1_3	4	96	0.0416667				E	4	100000000000	17.22
B_B_2_1	3	67	0.0447761	0.0444461			F	9	316000000000	33.27	22.7833	9.28871	3
B_B_2_2	2	87	0.0229885				G	10	316000000000	15.59
B_B_2_3	4	61	0.0655738				H	11	316000000000	19.49
B_B_3_1	1	74	0.0135135	0.015881
B_B_3_2	1	134	0.0074627
B_B_3_3	2	75	0.0266667
B_C_1_1	16	73	0.219178	0.226633	0.2599
B_C_1_2	21	68	0.308823
B_C_1_3	12	79	0.151899
B_C_2_1	20	76	0.263158	0.307122
B_C_2_2	24	67	0.358209
B_C_2_3	24	80	0.3
B_C_3_1	16	73	0.219178	0.245842
B_C_3_2	15	52	0.288461
B_C_3_3	20	87	0.229885
B_D_1_1	18	90	0.2	0.271216	0.2383
B_D_1_2	21	79	0.265823
B_D_1_3	24	69	0.347826
B_D_2_1	14	93	0.150538	0.19228
B_D_2_2	18	81	0.222222
B_D_2_3	20	98	0.204082
B_D_3_1	26	89	0.292135	0.25138
B_D_3_2	23	75	0.306667
B_D_3_3	16	103	0.15534
B_E_1_1	18	89	0.202247	0.167666	0.1722
B_E_1_2	12	84	0.142857
B_E_1_3	9	57	0.157895
B_E_2_1	16	104	0.153846	0.162785
B_E_2_2	17	99	0.171717
B_E_2_3	14	86	0.162791
B_E_3_1	19	84	0.22619	0.186041
B_E_3_2	18	84	0.214286
B_E_3_3	10	85	0.117647
B_F_1_1	23	64	0.359375	0.35045	0.3327
B_F_1_2	25	67	0.373134
B_F_1_3	22	69	0.318841
B_F_2_1	13	73	0.178082	0.313825
B_F_2_2	20	56	0.357143
B_F_2_3	26	64	0.40625
B_F_3_1	20	50	0.4	0.33372
B_F_3_2	19	75	0.253333
B_F_3_3	24	69	0.347826
B_G_1_1	9	72	0.125	0.107358	0.1559
B_G_1_2	9	76	0.118421
B_G_1_3	7	89	0.0786517
B_G_2_1	15	68	0.220588	0.173592
B_G_2_2	10	65	0.153846
B_G_2_3	6	41	0.146342
B_G_3_1	14	76	0.18421	0.186891
B_G_3_2	16	69	0.231884
B_G_3_3	12	83	0.144578
B_H_1_1	13	64	0.203125	0.20013	0.1949
B_H_1_2	23	84	0.273809
B_H_1_3	10	81	0.123457
B_H_2_1	14	73	0.191781	0.188927
B_H_2_2	11	66	0.166667
B_H_2_3	15	72	0.208333
B_H_3_1	15	73	0.20548	0.195779
B_H_3_2	17	79	0.21519
B_H_3_3	13	78	0.166667
image	GFP+ hep	tdT+ hep	total hep	%GFP+	avg %GFP+ / section	avg %GFP+ / mouse	%tdT+	avg %tdT+ / section	avg %tdT+ / mouse
A_A_1_1	3	79	86	0.0348837	0.0180193	0.0248792	0.918605	0.881431	0.848952
A_A_1_2	1	90	109	0.00917431			0.825688
A_A_1_3	1	90	100	0.01			0.9
A_A_2_1	5	95	105	0.047619	0.0392189		0.904762	0.862955
A_A_2_2	4	72	93	0.0430108			0.774194
A_A_2_3	3	101	111	0.027027			0.90991
A_A_3_1	1	85	105	0.00952381	0.0173992		0.809524	0.802471			Blinded mouse ID	Actual mouse ID	Dose group (vg/mouse)	% GFP+ per mouse	% tdT+ per mouse	%GFP per dose group	std dev	%tdT per dose group	std dev	N
A_A_3_2	2	87	99	0.020202			0.878788				H	6	10000000000	1.75	85	1.95333	0.46929	87.01	3.56837	3
A_A_3_3	2	64	89	0.0224719			0.719101				I	7	10000000000	1.62	91.13
A_B_1_1	8	82	82	0.097561	0.102599	0.0994841	1	0.995935	0.998645		A	8	10000000000	2.49	84.9
A_B_1_2	8	71	71	0.112676			1				F	2	100000000000	6.63	99.85	8.41667	1.67444	99.9033	0.083865	3
A_B_1_3	8	81	82	0.097561			0.987805				G	3	100000000000	8.67	100
A_B_2_1	12	103	103	0.116505	0.0822269		1	1			B	9	100000000000	9.95	99.86
A_B_2_2	7	86	86	0.0813953			1				C	10	316000000000	15.82	99.45	18.7533	3.20247	99.8167	0.317543	3
A_B_2_3	4	82	82	0.0487805			1				D	11	316000000000	22.17	100
A_B_3_1	12	76	76	0.157895	0.113626		1	1			E	12	316000000000	18.27	100
A_B_3_2	7	66	66	0.106061			1
A_B_3_3	6	78	78	0.0769231			1
A_C_1_1	11	81	81	0.135802	0.167041	0.158168	1	1	0.994513
A_C_1_2	20	78	78	0.25641			1
A_C_1_3	11	101	101	0.108911			1
A_C_2_1	17	87	87	0.195402	0.156698		1	1
A_C_2_2	11	81	81	0.135802			1
A_C_2_3	10	72	72	0.138889			1
A_C_3_1	7	91	91	0.0769231	0.150765		1	0.983539
A_C_3_2	16	79	79	0.202532			1
A_C_3_3	14	77	81	0.17284			0.950617
A_D_1_1	8	69	69	0.115942	0.260163	0.221711	1	1	1
A_D_1_2	21	72	72	0.291667			1
A_D_1_3	22	59	59	0.372881			1
A_D_2_1	17	67	67	0.253731	0.232173		1	1
A_D_2_2	13	73	73	0.178082			1
A_D_2_3	18	68	68	0.264706			1
A_D_3_1	8	69	69	0.115942	0.172798		1	1
A_D_3_2	18	79	79	0.227848			1
A_D_3_3	11	63	63	0.174603			1
A_E_1_1	13	83	83	0.156627	0.193203	0.182746	1	1	1
A_E_1_2	17	79	79	0.21519			1
A_E_1_3	16	77	77	0.207792			1
A_E_2_1	19	79	79	0.240506	0.180705		1	1
A_E_2_2	10	87	87	0.114943			1
A_E_2_3	14	75	75	0.186667			1
A_E_3_1	14	87	87	0.16092	0.17433		1	1
A_E_3_2	13	78	78	0.166667			1
A_E_3_3	17	87	87	0.195402			1
A_F_1_1	6	74	75	0.08	0.0540133	0.0662659	0.986667	0.995556	0.998519
A_F_1_2	4	88	88	0.0454545			1
A_F_1_3	3	82	82	0.0365854			1
A_F_2_1	6	80	80	0.075	0.0455014		1	1
A_F_2_2	3	79	79	0.0379747			1
A_F_2_3	2	85	85	0.0235294			1
A_F_3_1	9	98	98	0.0918367	0.099283		1	1
A_F_3_2	9	87	87	0.103448			1
A_F_3_3	8	78	78	0.102564			1
A_G_1_1	4	76	76	0.0526316	0.0775255	0.0866562	1	1	1
A_G_1_2	5	91	91	0.0549451			1
A_G_1_3	10	80	80	0.125			1
A_G_2_1	5	81	81	0.0617284	0.0819821		1	1
A_G_2_2	10	77	77	0.12987			1
A_G_2_3	5	92	92	0.0543478			1
A_G_3_1	8	54	54	0.148148	0.100461		1	1
A_G_3_2	3	69	69	0.0434783			1
A_G_3_3	9	82	82	0.109756			1
A_H_1_1	3	87	101	0.029703	0.0170694	0.0175469	0.861386	0.86419	0.850031
A_H_1_2	1	83	93	0.0107527			0.892473
A_H_1_3	1	78	93	0.0107527			0.83871
A_H_2_1	2	81	97	0.0206186	0.0181117		0.835052	0.835694
A_H_2_2	2	76	90	0.0222222			0.844444
A_H_2_3	1	72	87	0.0114943			0.827586
A_H_3_1	1	80	93	0.0107527	0.0174596		0.860215	0.850209
A_H_3_2	3	93	103	0.0291262			0.902913
A_H_3_3	1	63	80	0.0125			0.7875
A_I_1_1	1	81	87	0.0114943	0.00675539	0.0161577	0.931034	0.915884	0.911283
A_I_1_2	1	106	114	0.00877193			0.929825
A_I_1_3	0	94	106	0			0.886792
A_I_2_1	2	72	77	0.025974	0.0158228		0.935065	0.889543
A_I_2_2	1	86	100	0.01			0.86
A_I_2_3	1	76	87	0.0114943			0.873563
A_I_3_1	2	66	68	0.0294118	0.0258949		0.970588	0.928421
A_I_3_2	1	78	89	0.011236			0.876404
A_I_3_3	3	76	81	0.037037			0.938272

## Sheet: Figure 2c
Fig. 2 | Ai14 mice improve the sensitivity for liver AAV transduction.
c, Comparison of AAV vector copies per diploid genome equivalent (dge) in liver samples. Values for individual mice are shown along with the mean and standard error for each strain and dose group.
		ng/ul = ug/ml			5.43 pg of DNA per dge
replicate	sample	genomic DNA conc. (ng/ul)	copy number per ml	copy/ug	copies per dge	mean for each animal	dose group mean	stdev	N
1	BL6_6_liv_1e10	11.2	1.33123e+07	2.37719e+06	12.9082	13.5959	11.7616	2.59408	2
2	BL6_6_liv_1e10	11.2	1.41163e+07	2.52077e+06	13.6878
3	BL6_6_liv_1e10	11.2	1.46362e+07	2.6136e+06	14.1918
1	BL6_8_liv_1e10	15.1	1.42243e+07	1.88401e+06	10.2302	9.92734
2	BL6_8_liv_1e10	15.1	1.38868e+07	1.83931e+06	9.98746
3	BL6_8_liv_1e10	15.1	1.32985e+07	1.7614e+06	9.56438
1	BL6_2_liv_1e11	9.4	1.54134e+08	3.27945e+07	178.074	181.764	157.979	47.4426	3
2	BL6_2_liv_1e11	9.4	1.52873e+08	3.25262e+07	176.617
3	BL6_2_liv_1e11	9.4	1.64976e+08	3.51012e+07	190.599
1	BL6_3_liv_1e11	9.1	1.46239e+08	3.21404e+07	174.522	188.825
2	BL6_3_liv_1e11	9.1	1.69902e+08	3.73412e+07	202.762
3	BL6_3_liv_1e11	9.1	1.5853e+08	3.48417e+07	189.19
1	BL6_4_liv_1e11	12.9	1.18165e+08	1.83202e+07	99.4787	103.349
2	BL6_4_liv_1e11	12.9	1.22464e+08	1.89867e+07	103.098
3	BL6_4_liv_1e11	12.9	1.2766e+08	1.97922e+07	107.472
1	BL6_9_liv_3.16e11	8	3.27089e+08	8.17722e+07	444.023	457.208	409.299	49.4226	3
2	BL6_9_liv_3.16e11	8	3.54976e+08	8.87439e+07	481.879
3	BL6_9_liv_3.16e11	8	3.2834e+08	8.20851e+07	445.722
1	BL6_10_liv_3.16e11	9.2	3.48254e+08	7.57073e+07	411.091	412.199
2	BL6_10_liv_3.16e11	9.2	3.4396e+08	7.47738e+07	406.022
3	BL6_10_liv_3.16e11	9.2	3.55364e+08	7.7253e+07	419.484
1	BL6_11_liv_3.16e11	8.6	2.6313e+08	6.11929e+07	332.278	358.491
2	BL6_11_liv_3.16e11	8.6	2.9398e+08	6.83675e+07	371.236
3	BL6_11_liv_3.16e11	8.6	2.94553e+08	6.85007e+07	371.959
technical replicate	sample	genomic DNA conc. (ng/ul)	copy number per ml	copy/ug	copies per dge	mean for each animal	dose group mean	stdev	N
1	Ai14_6_liv_1e10	18.8	2.05426e+07	2.18538e+06	11.8666	11.0134	21.5241	9.12665	3
2	Ai14_6_liv_1e10	18.8	1.68493e+07	1.79248e+06	9.73315
3	Ai14_6_liv_1e10	18.8	1.98048e+07	2.10689e+06	11.4404
1	Ai14_7_liv_1e10	9.6	2.32758e+07	4.84912e+06	26.3307	26.1163
2	Ai14_7_liv_1e10	9.6	2.2529e+07	4.69354e+06	25.4859
3	Ai14_7_liv_1e10	9.6	2.3454e+07	4.88625e+06	26.5323
1	Ai14_8_liv_1e10	8.6	2.31807e+07	5.39085e+06	29.2723	27.4425
2	Ai14_8_liv_1e10	8.6	1.94112e+07	4.51424e+06	24.5123
3	Ai14_8_liv_1e10	8.6	2.26031e+07	5.25654e+06	28.543
1	Ai14_2_liv_1e11	17.4	2.26359e+08	2.60183e+07	141.279	138.333	116.273	32.3244	3
2	Ai14_2_liv_1e11	17.4	2.07047e+08	2.37985e+07	129.226
3	Ai14_2_liv_1e11	17.4	2.31508e+08	2.66101e+07	144.493
1	Ai14_3_liv_1e11	15.7	1.85366e+08	2.36135e+07	128.222	131.318
2	Ai14_3_liv_1e11	15.7	1.82105e+08	2.31981e+07	125.966
3	Ai14_3_liv_1e11	15.7	2.02055e+08	2.57395e+07	139.766
1	Ai14_9_liv_1e11	17.4	7.50077e+07	8.62157e+06	46.8151	79.1682
2	Ai14_9_liv_1e11	17.4	1.42742e+08	1.64072e+07	89.0909
3	Ai14_9_liv_1e11	17.4	1.62782e+08	1.87106e+07	101.598
1	Ai14_10_liv_3.16e11	17.2	3.61369e+08	4.20197e+07	228.167	232.848	282.575	47.456	3
2	Ai14_10_liv_3.16e11	17.2	3.5344e+08	4.10977e+07	223.161
3	Ai14_10_liv_3.16e11	17.2	3.9154e+08	4.55279e+07	247.216
1	Ai14_11_liv_3.16e11	18.7	5.82166e+08	6.22637e+07	338.092	327.375
2	Ai14_11_liv_3.16e11	18.7	5.42827e+08	5.80563e+07	315.246
3	Ai14_11_liv_3.16e11	18.7	5.66145e+08	6.05503e+07	328.788
1	Ai14_12_liv_3.16e11	17.4	4.70853e+08	5.4121e+07	293.877	287.502
2	Ai14_12_liv_3.16e11	17.4	4.42974e+08	5.09166e+07	276.477
3	Ai14_12_liv_3.16e11	17.4	4.68089e+08	5.38033e+07	292.152

## Sheet: Figure 2d
Fig. 2 | Ai14 mice improve the sensitivity for liver AAV transduction.
d, Cre-mediated recombination in Ai14 mice at the ROSA26 locus as detected by PCR assay of liver genomic DNA., Comparison of AAV vector copies per diploid genome equivalent (dge) in liver samples. Values for individual mice are shown along with the mean and standard error for each strain and dose group.

## Sheet: Figure 3b
Fig. 3 | AAV8 transduces kidney glomeruli.
b, Comparison of AAV vector copies per diploid genome equivalent (dge) in kidney samples from C57BL/6J and Ai14 mice two weeks post IV delivery. Values for individual mice are shown along with the mean and standard error for each strain and dose group.
		ng/ul = ug/ml			5.43 pg of DNA per dge
replicate	sample	genomic DNA conc. (ng/ul)	copy number per ml	copy/ug	copies per dge	mean for each animal	dose group mean	stdev	N
1	BL6_6_kid_1e10	20.2	246318	24387.9	0.132426	0.126278	0.100166	0.0369285	2
2	BL6_6_kid_1e10	20.2	199010	19703.9	0.106992
3	BL6_6_kid_1e10	20.2	259317	25675	0.139415
1	BL6_8_kid_1e10	34.7	54479	3140	0.0170502	0.0740532
2	BL6_8_kid_1e10	34.7	54990.8	3169.5	0.0172104
3	BL6_8_kid_1e10	3.47	60037.7	34603.9	0.187899
1	BL6_2_kid_1e11	25.2	900312	71453.4	0.387992	0.362588	0.449665	0.123146	3
2	BL6_2_kid_1e11	25.2	731542	58058.9	0.31526
3	BL6_2_kid_1e11	25.2	892240	70812.7	0.384513
1	BL6_3_kid_1e11	34.9	1.76535e+06	101166	0.549333	0.536742
2	BL6_3_kid_1e11	34.9	1.60751e+06	92121	0.500217
3	BL6_3_kid_1e11	34.9	1.8018e+06	103255	0.560676
1	BL6_4_kid_1e11	19.4	601703	62031.3	0.33683	0.325531
2	BL6_4_kid_1e11	19.4	557107	57433.7	0.311865
3	BL6_4_kid_1e11	19.4	585746	60386.2	0.327897
1	BL6_9_kid_3.16e11	31.5	4.3765e+06	277873	1.50885	1.51539	1.06133	0.399621	3
2	BL6_9_kid_3.16e11	31.5	4.36306e+06	277020	1.50422
3	BL6_9_kid_3.16e11	31.5	4.44685e+06	282340	1.53311
1	BL6_10_kid_3.16e11	28.6	2.18395e+06	152724	0.829289	0.905465
2	BL6_10_kid_3.16e11	28.6	2.38289e+06	166636	0.904834
3	BL6_10_kid_3.16e11	28.6	2.58683e+06	180897	0.982273
1	BL6_11_kid_3.16e11	37.9	2.59784e+06	137089	0.744394	0.76312
2	BL6_11_kid_3.16e11	37.9	2.61324e+06	137902	0.748808
3	BL6_11_kid_3.16e11	37.9	2.77849e+06	146622	0.796158
technical replicate	sample	genomic DNA conc. (ng/ul)	copy number per ml	copy/ug	copies per dge	mean for each animal	dose group mean	stdev	N
1	Ai14_6_kid_1e10	21.2	145859	13760.3	0.0747182	0.0738911	0.0510454	0.0203712	3
2	Ai14_6_kid_1e10	21.2	129115	12180.6	0.0661408
3	Ai14_6_kid_1e10	21.2	157759	14882.9	0.0808143
1	Ai14_7_kid_1e10	29.9	123452	8257.64	0.044839	0.0444746
2	Ai14_7_kid_1e10	29.9	122963	8224.96	0.0446615
3	Ai14_7_kid_1e10	29.9	120930	8088.98	0.0439232
1	Ai14_8_kid_1e10	44.3	146118	6596.73	0.0358203	0.0347706
2	Ai14_8_kid_1e10	44.3	140577	6346.6	0.034462
3	Ai14_8_kid_1e10	44.3	138813	6266.94	0.0340295
1	Ai14_2_kid_1e11	32.7	1.58814e+06	97134	0.527438	0.512463	0.522122	0.077235	3
2	Ai14_2_kid_1e11	32.7	1.34808e+06	82451.3	0.447711
3	Ai14_2_kid_1e11	32.7	1.69293e+06	103543	0.562241
1	Ai14_3_kid_1e11	25.7	1.15472e+06	89861.6	0.487948	0.450171
2	Ai14_3_kid_1e11	25.7	922352	71778.4	0.389757
3	Ai14_3_kid_1e11	25.7	1.11889e+06	87073.5	0.472809
1	Ai14_9_kid_1e11	18.9	1.05758e+06	111913	0.607687	0.603733
2	Ai14_9_kid_1e11	18.9	991193	104888	0.569543
3	Ai14_9_kid_1e11	18.9	1.10332e+06	116753	0.633968
1	A10_kid_3.16e11	22.7	5.8372e+06	514290	2.7926	2.80673	2.78031	1.33178	3
2	A10_kid_3.16e11	22.7	5.46232e+06	481262	2.61325
3	A10_kid_3.16e11	22.7	6.30068e+06	555126	3.01433
1	A11_kid_3.16e11	6	2.16188e+06	720626	3.913	4.09869
2	A11_kid_3.16e11	6	1.87755e+06	625848	3.39836
3	A11_kid_3.16e11	6	2.75398e+06	917993	4.9847
1	A12_kid_3.16e11	30.6	4.15611e+06	271641	1.47501	1.43552
2	A12_kid_3.16e11	30.6	3.53948e+06	231339	1.25617
3	A12_kid_3.16e11	30.6	4.43892e+06	290125	1.57538

## Sheet: Figure 3c
Fig. 3 | AAV8 transduces kidney glomeruli.
c, Cre-mediated recombination at the ROSA26 locus as detected by PCR assay of kidney genomic DNA from Ai14 mice.

## Sheet: Figure 4b
Fig. 4 | AAV8 tropism in mouse spleen.
b, Comparison of AAV vector copies per diploid genome equivalent (dge) in spleen samples from C57BL/6J and Ai14 mice two weeks post IV delivery. Values for individual mice are shown along with the mean and standard error for each strain and dose group.
		ng/ul = ug/ml			5.43 pg of DNA per dge
replicate	sample	genomic DNA conc. (ng/ul)	copy number per ml	copy/ug	copies per dge	mean for each animal	dose group mean	stdev	N
1	BL6_6_spl_1e10	6.03	586219	194434	1.05578	1.08478	0.574359	0.721837	2
2	BL6_6_spl_1e10	6.03	624005	206967	1.12383
3	BL6_6_spl_1e10	6.03	596736	197922	1.07472
1	BL6_8_spl_1e10	16.6	91826.6	11063.4	0.0600745	0.0639434
2	BL6_8_spl_1e10	16.6	102314	12327	0.0669355
3	BL6_8_spl_1e10	16.6	99080.6	11937.4	0.0648202
1	BL6_2_spl_1e11	15.2	1.41508e+06	186194	1.01103	1.00432	1.51476	1.40318	3
2	BL6_2_spl_1e11	15.2	1.38267e+06	181930	0.987879
3	BL6_2_spl_1e11	15.2	1.41931e+06	186751	1.01406
1	BL6_3_spl_1e11	10.2	2.79622e+06	548279	2.97715	3.10171
2	BL6_3_spl_1e11	10.2	3.04137e+06	596348	3.23817
3	BL6_3_spl_1e11	10.2	2.90202e+06	569023	3.08979
1	BL6_4_spl_1e11	25.4	911994	71810.6	0.389931	0.438253
2	BL6_4_spl_1e11	25.4	1.08748e+06	85628.2	0.464961
3	BL6_4_spl_1e11	25.4	1.07556e+06	84690.1	0.459867
1	BL6_9_spl_3.16e11	10.6	4.38592e+06	827532	4.4935	4.8495	3.61257	2.16913	3
2	BL6_9_spl_3.16e11	10.6	4.73786e+06	893935	4.85407
3	BL6_9_spl_3.16e11	10.6	5.07641e+06	957813	5.20093
1	BL6_10_spl_3.16e11	7.39	3.47075e+06	939311	5.10046	4.88028
2	BL6_10_spl_3.16e11	7.39	2.98214e+06	807075	4.38242
3	BL6_10_spl_3.16e11	7.39	3.50989e+06	949903	5.15797
1	BL6_11_spl_3.16e11	23.2	2.34841e+06	202449	1.0993	1.10794
2	BL6_11_spl_3.16e11	23.2	2.25448e+06	194352	1.05533
3	BL6_11_spl_3.16e11	23.2	2.49771e+06	215320	1.16919
technical replicate	sample	genomic DNA conc. (ng/ul)	copy number per ml	copy/ug	copies per dge	mean for each animal	dose group mean	stdev	N
1	Ai14_6_spl_1e10	24.9	116025	9319.25	0.0506035	0.0505422	0.0437087	0.00900313	3
2	Ai14_6_spl_1e10	24.9	125461	10077.2	0.054719
3	Ai14_6_spl_1e10	24.9	106167	8527.46	0.0463041
1	Ai14_7_spl_1e10	27.5	79682.8	5795.11	0.0314674	0.0335071
2	Ai14_7_spl_1e10	27.5	86180.8	6267.69	0.0340336
3	Ai14_7_spl_1e10	27.5	88679.7	6449.43	0.0350204
1	Ai14_8_spl_1e10	24.5	104844	8558.66	0.0464735	0.0470768
2	Ai14_8_spl_1e10	24.5	106451	8689.89	0.0471861
3	Ai14_8_spl_1e10	24.5	107319	8760.76	0.0475709
1	Ai14_2_spl_1e11	35.5	1.6304e+06	91853.3	0.498764	0.508418	0.667113	0.347355	3
2	Ai14_2_spl_1e11	35.5	1.72502e+06	97184.2	0.52771
3	Ai14_2_spl_1e11	35.5	1.63045e+06	91856.2	0.498779
1	Ai14_3_spl_1e11	32.8	1.29284e+06	78831.6	0.428056	0.427451
2	Ai14_3_spl_1e11	32.8	1.25493e+06	76520.2	0.415505
3	Ai14_3_spl_1e11	32.8	1.32526e+06	80808.7	0.438791
1	Ai14_9_spl_1e11	10	1.00881e+06	201763	1.09557	1.06547
2	Ai14_9_spl_1e11	10	903865	180773	0.981597
3	Ai14_9_spl_1e11	10	1.03061e+06	206122	1.11924
1	Ai14_10_spl_3.16e11	46.1	2.90814e+06	126166	0.685084	0.737961	1.00786	0.45532	3
2	Ai14_10_spl_3.16e11	46.1	3.16865e+06	137469	0.746455
3	Ai14_10_spl_3.16e11	46.1	3.321e+06	144078	0.782344
1	Ai14_11_spl_3.16e11	40.5	2.58756e+06	127781	0.693848	0.752057
2	Ai14_11_spl_3.16e11	40.5	3.02865e+06	149563	0.812128
3	Ai14_11_spl_3.16e11	40.5	2.79768e+06	138157	0.750194
1	Ai14_12_spl_3.16e11	23.7	3.25961e+06	275073	1.49364	1.53355
2	Ai14_12_spl_3.16e11	23.7	3.39228e+06	286268	1.55444
3	Ai14_12_spl_3.16e11	23.7	3.38821e+06	285925	1.55257

## Sheet: Figure 4c
Fig. 4 | AAV8 tropism in mouse spleen.
c, Cre-mediated recombination at the ROSA26 locus is detected via PCR assay of spleen genomic DNA from Ai14 mice.

## Sheet: Figure 4f
Fig. 4 | AAV8 tropism in mouse spleen.
f, Plot showing the contributions of different cell types to the total tdTomato+ population. N=3 mice for each cell type with mean and standard error shown.
	biological replicate
	1	2	3	mean	std error
CD19+	46.5	30.3	38.9	38.5667	5.7312
CD3+	21.6	19.6	10.3	17.1667	4.264
F4/80+	42.4	34.1	26.6	34.3667	5.58853
CD11c+	4.44	3.04	5.02	4.16667	0.719768
Ly6G+	1.38	0.56	0.85	0.93	0.294024
CD31+	7.64	4.74	17.4	9.92667	4.68991

## Sheet: Figure 4g
Fig. 4 | AAV8 tropism in mouse spleen.
g, Plot showing the percent of each cell type that was tdTomato+. N=3 mice for each cell type with mean and standard error shown.
	biological replicate
	1	2	3	mean	std error
CD19+	0.41	0.58	0.65	0.546667	0.0872735
CD3+	0.5	0.98	0.55	0.676667	0.186592
F4/80+	15.1	16.2	8.04	13.1133	3.13102
CD11c+	0.47	0.6	0.44	0.503333	0.0601387
Ly6G+	0.44	0.65	0.54	0.543333	0.0742743
CD31+	25.9	35	31.7	30.8667	3.25756
